# Supplementary material for: Amine-Functionalized Natural Rubber/Mesostructured Silica Nanocomposites for Adsorptive Removal of Clofibric Acid in Aqueous Phase
Source: Molecules. 2023 Mar 2;28(5):2330. doi: 10.3390/molecules28052330 (PMC10004768; doi:10.3390/molecules28052330)
Supplement: Supplementary file 1 [file molecules-28-02330-s001.zip]

Archive with 1 entries (1 files):
- molecules-2183989-supplementary.pdf
